# Supplementary material for: Occurrence and Characteristics of Mcrs among Gram-Negative Bacteria Causing Bloodstream Infections of Infant Inpatients between 2006 and 2019 in China
Source: Microbiol Spectr. 2022 Feb 9;10(1):e01938-21. doi: 10.1128/spectrum.01938-21 (PMC8826862; doi:10.1128/spectrum.01938-21)
Supplement: SUPPLEMENTAL FILE 1 — Supplemental material. Download SPECTRUM01938-21_Supp_2_seq7.xlsx, XLSX file, 0.03 MB [file spectrum01938-21_supp_2_seq7.xlsx]

## Sheet: Common Information
Table S1. Information of 252 clinical isolates.
Isolate	Gender	Age	clinical ward	Trimethoprim/sulfamethoxazole	Amoxicillin/clavulanate	Ampicillin	Ampicillin/sulbactam	Amikacin	Chloramphenicol	Meropenem	Imipenem	Piperacillin	Piperacillin/tazobactam	Gentamicin	Cefepime	Cefotaxime	Ceftazidime	Aztreonam	Levofloxacin	Ciprofloxacin
Kpn-1	F	17 minutes	neonatology department	S	S	R	R	S	S	S	S	R	S	S	R	R	R	R	S	S
Kpn-2	M	4 hours and 50 minutes	neonatology department	S	R	R	R	S	S	S	S	I	S	S	S	I	R	S	S	S
Kpn-3	F	4 hours and 4 minutes	neonatology department	S	S	R	R	S	S	S	S	R	S	S	R	R	R	R	S	S
Kpn-4	M	4 days	neonatology department	S	S	R	S	S	S	S	S	S	S	S	S	S	S	S	S	S
Kpn-5	F	30 minutes	neonatology department	S	S	R	R	S	S	S	S	R	S	S	R	R	R	R	S	S
Kpn-6	M	15 minutes	neonatology department	S	S	R	R	S	S	S	S	R	S	S	R	R	R	R	S	S
Kpn-7	F	2 hours and 45 minutes	neonatology department	S	S	R	R	S	NA	S	S	NA	S	S	I	S	S	S	S	S
Kpn-8	M	30 minutes	neonatology department	S	S	R	R	S	S	S	S	R	I	S	R	R	R	R	S	S
Kpn-9	M	20 days	neonatology department	R	I	R	R	S	NA	S	S	NA	S	R	R	R	S	R	S	I
Kpn-10	M	20 minutes	neonatology department	S	I	R	R	S	S	S	S	R	R	S	R	R	R	R	S	S
Kpn-11	M	15 minutes	neonatology department	S	S	R	R	S	I	S	S	R	S	S	R	R	R	R	S	S
Kpn-12	M	15 minutes	neonatology department	S	S	NA	I	S	S	S	S	R	S	S	R	R	R	R	S	S
Kpn-13	M	5 days	neonatology department	S	S	R	R	S	S	S	S	R	S	S	R	R	R	R	S	S
Kpn-14	M	4 days	neonatology department	R	R	R	R	S	S	S	S	R	I	S	R	R	R	R	S	S
Kpn-15	F	15 hours	neonatology department	S	S	R	S	S	S	S	S	S	S	S	S	S	S	S	S	S
Kpn-16	F	1 hour and 20 minutes	neonatology department	S	S	R	R	S	I	S	S	R	S	S	R	R	R	R	S	S
Kpn-17	F	1 hour	neonatology department	S	S	R	S	S	S	S	S	S	S	S	S	S	S	S	S	S
Kpn-18	M	1 hour and 20 minutes	neonatology department	S	I	R	R	S	S	S	S	R	R	S	R	R	R	R	S	S
Kpn-19	M	20 minutes	neonatology department	S	S	R	R	S	S	S	S	R	S	S	R	R	R	R	S	S
Kpn-20	M	3 days	neonatology department	S	I	R	R	S	S	S	S	R	S	S	R	R	R	R	S	S
Kpn-21	F	50 minutes	neonatology department	S	I	R	R	S	S	S	S	R	S	S	R	R	R	R	S	S
Kpn-22	M	2 hours and 30 minutes	neonatology department	S	I	R	R	S	S	S	S	R	R	S	R	R	R	R	S	S
Kpn-23	M	9 days	neonatology department	S	S	R	S	S	NA	S	S	S	S	S	S	S	S	S	S	NA
Kpn-24	F	35 minutes	neonatology department	S	S	R	S	S	NA	S	S	NA	S	S	S	S	S	S	S	S
Kpn-25	M	28 minutes	neonatology department	S	S	R	S	S	NA	S	S	NA	S	S	S	S	S	S	S	S
Kpn-26	M	9 minutes	neonatology department	S	S	R	S	S	NA	S	S	NA	S	S	S	S	S	S	S	S
Kpn-27	M	2 hours and 20 minutes	neonatology department	S	I	R	R	S	S	S	S	R	R	S	R	R	R	R	S	S
Kpn-28	M	2 hours and 30 minutes	neonatology department	R	I	R	R	S	R	S	S	R	R	R	R	R	R	R	S	I
Kpn-29	F	31 minutes	neonatology department	S	S	R	S	S	S	S	S	S	S	S	S	S	S	S	S	S
Kpn-30	F	20 minutes	neonatology department	R	I	R	R	S	R	S	S	R	R	R	R	R	R	R	S	S
Kpn-31	F	7 hours	neonatology department	R	I	R	R	S	R	S	S	R	R	R	R	R	R	R	S	I
Kpn-32	F	20 minutes	neonatology department	R	I	R	R	S	R	S	S	R	R	R	R	R	R	R	S	I
Kpn-33	F	40 minutes	neonatology department	R	I	R	R	S	R	S	S	R	R	R	R	R	R	R	S	I
Kpn-34	M	15 minutes	neonatology department	R	I	R	R	S	R	S	S	R	R	R	R	R	R	R	S	I
Kpn-35	M	20 minutes	neonatology department	R	R	R	R	S	R	S	S	R	R	R	R	R	R	R	S	I
Kpn-36	F	40 minutes	neonatology department	R	I	R	R	S	R	S	S	R	R	S	R	R	R	R	S	I
Kpn-37	F	14 days	neonatology department	S	S	R	S	S	NA	S	S	S	S	S	NA	S	S	S	S	S
Kpn-38	M	50 minutes	neonatology department	R	R	R	R	S	R	S	S	R	R	R	R	R	R	R	S	I
Kpn-39	M	20 days	neonatology department	R	S	R	S	S	NA	S	S	NA	S	S	S	S	S	S	S	S
Kpn-40	M	30 minutes	neonatology department	R	I	R	R	S	R	S	S	R	R	R	R	R	R	R	S	I
Kpn-41	M	20 minutes	neonatology department	R	I	R	R	S	R	S	S	R	R	R	R	R	R	R	S	I
Kpn-42	M	1 hour and 40 minutes	neonatology department	R	I	R	R	S	R	S	S	R	R	R	R	R	R	R	S	I
Kpn-43	F	3 days	neonatology department	R	I	R	R	S	NA	S	S	R	S	R	NA	I	S	S	S	S
Kpn-44	M	26 days	neonatology department	S	S	R	S	S	NA	S	S	S	S	S	NA	S	S	S	S	S
Kpn-45	M	30 minutes	neonatology department	R	I	R	R	S	R	S	S	R	R	R	R	R	R	R	R	R
Kpn-46	M	1 days	neonatology department	R	R	R	R	S	R	S	S	R	R	R	R	R	R	R	S	I
Kpn-47	M	1 month and 13 days	neonatology department	S	S	R	S	S	S	S	S	S	S	S	S	S	S	S	S	S
Kpn-48	M	20 minutes	neonatology department	S	I	R	R	S	S	S	S	R	R	S	R	R	R	R	S	S
Kpn-49	F	40 minutes	neonatology department	R	I	R	R	S	R	S	S	R	R	R	R	R	R	R	S	I
Kpn-50	F	13 days	neonatology department	S	S	R	S	S	NA	S	S	S	S	S	NA	S	S	S	S	S
Kpn-51	M	26 days	neonatology department	S	S	S	S	S	NA	S	S	NA	S	S	NA	S	S	S	S	S
Kpn-52	M	20 minutes	neonatology department	R	I	R	R	S	R	S	S	R	R	R	R	R	R	R	S	I
Kpn-53	M	20 minutes	neonatology department	S	I	R	R	S	S	S	S	R	R	S	R	R	R	R	S	S
Kpn-54	M	4 hours and 10 minutes	neonatology department	S	S	I	S	S	NA	S	S	S	S	S	NA	S	S	S	S	S
Kpn-55	M	30 minutes	neonatology department	R	R	R	R	S	R	S	S	R	R	R	S	S	I	S	S	I
Kpn-56	M	20 minutes	neonatology department	S	I	R	R	S	S	S	S	R	S	R	R	R	R	R	S	S
Kpn-57	M	5 days	neonatology department	S	S	R	S	S	NA	S	S	S	S	S	S	S	S	S	S	S
Kpn-58	M	4 days	neonatology department	S	S	I	S	S	NA	S	S	S	S	S	NA	S	S	S	S	S
Kpn-59	F	30 minutes	neonatology department	R	I	R	R	S	R	S	S	R	R	R	R	R	R	R	S	I
Kpn-60	F	25minutes	neonatology department	R	I	R	R	S	R	S	S	R	R	R	R	R	R	R	S	I
Kpn-61	F	20 minutes	neonatology department	R	I	R	R	S	R	S	S	R	R	R	R	R	R	R	S	R
Kpn-62	F	20 minutes	neonatology department	S	I	R	R	S	S	S	S	R	R	S	R	R	R	R	S	S
Kpn-63	M	2 days	neonatology department	R	I	R	R	S	R	S	S	R	R	S	R	R	R	R	S	I
Kpn-64	F	1 hour	neonatology department	R	R	R	R	S	R	S	S	R	R	R	R	R	R	R	S	R
Kpn-65	M	15 minutes	neonatology department	R	R	R	R	S	R	S	S	R	R	R	R	R	R	R	S	I
Kpn-66	F	22 days	neonatology department	S	S	I	S	S	NA	S	S	NA	S	S	S	S	S	S	S	S
Kpn-67	F	6 days	neonatology department	S	S	R	S	S	S	S	S	S	S	S	S	S	S	S	S	S
Kpn-68	F	3 hours	neonatology department	S	I	R	R	S	S	S	S	R	R	S	R	R	R	R	S	S
Kpn-69	F	3 hours	neonatology department	S	I	R	R	S	S	S	S	R	R	S	R	R	R	R	S	S
Kpn-70	M	15 minutes	neonatology department	R	I	R	R	S	R	S	S	R	R	R	R	R	R	R	S	I
Kpn-71	M	27 minutes	neonatology department	S	S	R	S	S	S	S	S	S	S	S	S	S	S	S	S	S
Kpn-72	M	40 minutes	neonatology department	S	NA	R	S	S	S	S	S	S	S	S	S	S	S	S	S	S
Kpn-73	M	20 minutes	neonatology department	S	R	R	I	S	R	S	S	R	S	S	I	R	R	R	S	S
Kpn-74	M	1 hour	neonatology department	S	NA	R	I	S	S	S	S	R	S	S	R	R	R	R	S	S
Kpn-75	M	2 hours and 30 minutes	neonatology department	S	NA	R	I	S	S	S	S	R	S	S	R	R	I	R	S	S
Kpn-76	M	30 minutes	neonatology department	S	I	R	R	S	S	S	S	R	S	R	R	R	R	R	S	S
Kpn-77	M	1 hour and 30 minutes	neonatology department	S	I	R	R	S	S	S	S	R	S	S	R	R	R	R	S	S
Kpn-78	F	4 hours	neonatology department	R	I	R	R	S	S	S	S	R	R	R	R	R	R	R	S	S
Kpn-79	M	30 minutes	neonatology department	S	I	R	R	S	S	S	S	R	S	R	R	R	R	R	S	S
Kpn-80	M	1 hour	neonatology department	S	I	R	R	S	S	S	S	R	R	S	R	R	R	R	S	S
Kpn-81	F	2 hours and 20 minutes	neonatology department	S	I	R	R	S	S	S	S	R	R	S	R	R	R	R	S	S
Kpn-82	M	3 days	neonatology department	R	R	R	R	S	S	S	S	R	R	S	R	R	R	R	S	S
Kpn-83	M	18 days	neonatology department	R	S	R	R	S	I	S	S	R	S	S	I	R	S	R	R	R
Kpn-84	F	2 hour	neonatology department	R	S	R	R	S	I	S	S	R	S	S	I	R	S	I	R	R
Kpn-85	F	10 minutes	neonatology department	S	I	R	R	S	S	S	S	R	R	S	R	R	R	R	S	S
Kpn-86	F	11 days	neonatology department	S	R	R	S	S	S	S	S	I	S	S	S	S	S	S	S	S
Kpn-87	M	20 minutes	neonatology department	S	R	R	R	S	S	S	S	R	S	S	R	R	I	R	S	S
Kpn-88	M	30 minutes	neonatology department	S	R	R	I	S	S	S	S	R	R	S	I	R	R	R	S	S
Kpn-89	M	7 hours and 30 minutes	neonatology department	S	R	R	R	S	S	S	S	R	I	S	S	R	R	R	S	S
Kpn-90	M	4 days	neonatology department	S	I	R	R	S	S	S	S	R	I	S	R	R	R	R	S	S
Kpn-91	F	13 days	neonatology department	R	I	R	R	S	NA	NA	S	R	I	S	R	R	R	R	R	R
Kpn-92	F	6 days	neonatology department	S	S	I	R	S	NA	NA	S	I	S	S	R	R	R	R	R	R
Kpn-93	F	4 days	neonatology department	S	I	R	I	S	S	S	S	R	S	S	R	R	R	R	S	S
Kpn-94	M	15 days	neonatology department	S	S	I	R	S	NA	NA	S	I	S	S	R	R	R	R	R	R
Kpn-95	M	8 days	neonatology department	S	I	R	R	S	NA	NA	S	R	R	S	R	R	R	R	R	R
Kpn-96	F	20 days	neonatology department	S	R	R	S	S	S	S	S	S	S	S	S	S	S	S	S	S
Kpn-97	F	8 days	neonatology department	R	I	R	S	S	R	S	S	R	I	S	R	NA	R	I	S	I
Kpn-98	M	10 days	neonatology department	S	I	I	R	S	NA	NA	S	I	S	S	R	R	R	R	R	R
Kpn-99	F	1 hour	neonatology department	S	R	I	R	NA	NA	S	S	R	S	S	R	R	R	NA	S	NA
Kpn-100	F	5 days	neonatology department	S	R	R	R	S	NA	NA	S	R	S	S	R	R	R	R	R	R
Kpn-101	M	10 days	neonatology department	S	R	R	R	S	NA	NA	S	R	R	S	R	R	R	R	R	R
Kpn-102	F	21 days	neonatology department	R	R	R	R	S	NA	NA	S	R	R	S	R	R	R	R	R	R
Kpn-103	M	8 days	neonatology department	S	I	R	R	S	R	S	S	R	I	S	R	R	R	R	S	I
Kpn-104	F	4 hours	neonatology department	S	R	R	R	S	S	S	S	R	S	S	I	R	R	R	S	S
Kpn-105	M	30 minutes	neonatology department	S	R	R	R	S	S	S	S	R	S	S	R	R	R	R	S	I
Kpn-106	M	20 minutes	neonatology department	S	R	R	R	S	R	S	S	R	I	S	S	R	R	R	S	S
Kpn-107	M	3 hours	neonatology department	S	R	R	R	S	R	S	S	R	S	S	S	R	R	R	S	S
Kpn-108	F	15 minutes	neonatology department	S	I	R	I	S	S	S	S	R	S	S	S	R	R	R	S	S
Kpn-109	F	1 month	neonatology department	S	S	R	S	S	S	S	S	I	S	R	S	S	S	S	S	S
Kpn-110	M	10 days	neonatology department	S	S	R	S	S	S	S	S	I	S	S	S	S	S	S	S	S
Kpn-111	M	24 days	neonatology department	S	S	R	S	S	S	S	S	S	S	S	S	S	S	NA	S	S
Kpn-112	M	23 days	neonatology department	R	I	R	R	S	NA	S	S	NA	S	R	R	R	S	R	S	I
Kpn-113	M	13 days	neonatology department	R	R	R	I	S	R	S	S	R	R	S	R	R	R	R	S	S
Eco-1	M	23 days	neonatology department	NA	NA	NA	NA	NA	NA	NA	NA	R	NA	NA	NA	NA	NA	NA	NA	NA
Eco-2	F	3 days	neonatology department	S	NA	NA	NA	NA	S	S	S	S	S	S	NA	NA	S	NA	S	S
Eco-3	M	6 days	neonatology department	S	NA	NA	NA	NA	NA	NA	S	R	S	R	NA	NA	S	NA	R	R
Eco-4	M	14 days	neonatology department	S	NA	NA	NA	NA	S	S	S	S	S	S	NA	NA	NA	NA	S	I
Eco-5	M	1 hour	neonatology department	S	NA	NA	NA	NA	S	S	S	R	S	S	NA	NA	S	NA	S	S
Eco-6	M	26 days	neonatology department	R	I	R	S	S	S	S	S	S	S	R	R	R	R	R	R	R
Eco-7	M	1 day	neonatology department	S	S	R	S	S	S	S	S	R	S	S	S	S	S	S	I	I
Eco-8	M	26 days	neonatology department	R	S	S	R	S	NA	NA	S	R	S	R	R	R	S	R	R	R
Eco-9	M	10 days	neonatology department	S	S	R	I	S	R	S	S	NA	S	S	S	S	S	S	S	S
Eco-10	F	13 days 11 hours	neonatology department	R	S	R	I	S	R	S	NA	R	S	R	R	R	R	R	R	R
Eco-11	M	7 days and 17 hours	neonatology department	R	S	R	I	S	R	S	NA	R	S	R	R	R	R	R	R	R
Eco-12	F	1 hour and 8 minutes	neonatology department	R	S	R	I	S	S	S	NA	R	S	NA	S	R	S	S	R	R
Eco-13	M	20 minutes	neonatology department	R	S	R	I	S	R	S	NA	R	S	NA	R	R	R	R	R	R
Eco-14	F	26 days	neonatology department	S	S	S	S	S	S	S	NA	S	S	S	S	S	S	S	S	S
Eco-15	M	30 minutes	neonatology department	R	R	R	R	S	R	S	NA	R	S	NA	R	R	R	R	R	R
Eco-16	M	4 days	neonatology department	R	S	S	S	S	S	S	NA	S	S	R	S	S	S	S	S	S
Eco-18	F	30 minutes	neonatology department	S	R	R	R	S	I	S	NA	R	S	S	I	R	I	R	S	I
Eco-19	M	30 minutes	neonatology department	S	I	R	I	S	S	S	NA	R	S	S	S	S	S	S	I	I
Eco-20	M	1 hour and 30 minutes	neonatology department	S	R	R	I	S	S	S	NA	R	S	S	S	R	S	S	S	S
Eco-21	M	3 hours	neonatology department	S	R	R	R	S	R	S	NA	R	S	S	S	R	R	R	S	S
Eco-22 (Eco-569)	M	20 minutes	neonatology department	S	S	R	S	S	S	S	NA	R	S	S	R	R	S	R	S	S
Eco-23	F	1 hour	neonatology department	R	I	R	I	S	S	S	NA	R	S	R	S	R	S	S	R	R
Eco-25	M	7 days	neonatology department	R	S	R	I	S	S	S	NA	R	S	S	I	R	S	S	R	R
Eco-26	F	9 days	neonatology department	R	S	R	I	S	S	S	NA	R	S	R	S	S	S	S	S	S
Eco-27	M	20 minutes	neonatology department	R	S	R	I	S	S	S	NA	R	S	S	S	R	I	R	S	S
Eco-28	F	7 days	neonatology department	NA	S	S	S	NA	S	S	NA	S	S	NA	S	S	S	S	NA	NA
Eco-29	M	30 minutes	neonatology department	R	S	R	I	S	S	S	NA	R	S	S	R	R	R	R	S	S
Eco-30	M	9 days	neonatology department	S	S	S	S	S	S	S	NA	S	S	S	S	S	S	S	S	S
Eco-31	M	15 minutes	neonatology department	R	S	R	I	S	S	S	NA	R	S	S	R	R	I	R	S	S
Eco-32	F	10 minutes	neonatology department	S	S	R	I	S	S	S	NA	R	S	S	S	S	S	S	S	S
Eco-33	F	30 minutes	neonatology department	R	S	R	I	S	S	S	NA	R	S	S	R	R	I	R	S	S
Eco-34	F	15 days	neonatology department	R	S	R	I	S	R	S	NA	R	S	R	S	S	S	S	S	S
Eco-35	M	5 days	neonatology department	S	S	S	S	S	S	S	NA	S	S	S	S	S	S	S	R	R
Eco-36	F	20 days	neonatology department	R	S	R	I	S	S	S	NA	R	S	R	S	S	S	S	S	S
Eco-37	M	30 minutes	neonatology department	R	S	R	S	S	R	S	NA	I	S	R	S	S	S	S	R	R
Eco-38	M	20 minutes	neonatology department	S	S	R	I	S	S	S	NA	R	S	R	R	R	R	R	NA	R
Eco-39	M	15 minutes	neonatology department	S	S	R	I	S	S	S	NA	R	S	R	R	R	I	R	NA	R
Eco-40	M	16 days	neonatology department	S	S	R	I	S	S	S	NA	R	S	R	R	R	I	R	R	R
Eco-41	M	3 months and 11 days	neonatology department	R	I	R	R	S	S	S	NA	R	S	R	R	R	R	R	R	R
Eco-42	F	38 days	neonatology department	S	S	S	S	S	S	S	NA	S	S	S	S	S	S	S	S	S
Eco-43	M	15 minutes	neonatology department	S	S	R	R	S	S	S	NA	R	S	R	R	R	R	R	R	R
Eco-44	M	9 days	neonatology department	R	S	R	S	S	S	S	NA	R	S	S	S	S	S	S	R	R
Eco-45	M	9 days	neonatology department	S	S	R	S	S	S	S	NA	R	S	R	S	S	S	S	R	R
Eco-46	M	20 minutes	neonatology department	S	S	R	S	S	S	S	NA	R	S	S	S	S	S	S	S	S
Eco-47	F	13 days	neonatology department	R	S	R	S	S	S	S	NA	R	S	S	I	R	S	I	R	R
Eco-48	M	13 days	neonatology department	R	S	R	I	S	S	S	NA	R	S	R	S	S	S	S	S	I
Eco-49	M	31 days	neonatology department	R	S	R	R	S	S	S	NA	R	S	S	S	S	S	S	S	S
Eco-50	F	5 days	neonatology department	R	S	R	S	S	S	S	NA	R	S	R	S	S	S	S	S	S
Eco-51	M	16 days	neonatology department	R	S	S	S	S	S	S	NA	S	S	S	S	S	S	S	S	S
Eco-52	F	1 day	neonatology department	S	S	S	S	S	S	S	NA	S	S	S	S	S	S	S	S	S
Eco-53	M	29 days	neonatology department	R	S	R	S	S	S	S	NA	R	S	S	I	R	S	I	R	R
Eco-54	F	5 days	neonatology department	S	S	S	S	S	S	S	NA	S	S	S	S	S	S	S	S	S
Eco-55	M	7 days	neonatology department	S	S	S	S	S	S	S	NA	S	S	S	S	S	S	S	S	S
Eco-56	F	2 days	neonatology department	S	S	R	S	S	S	S	NA	R	S	S	R	R	R	R	S	S
Eco-57	M	33 days	neonatology department	R	S	R	I	S	S	S	NA	R	S	R	R	R	S	S	S	S
Eco-58	F	4 days	neonatology department	R	S	R	S	S	S	S	NA	R	S	R	S	S	S	S	R	R
Eco-59	F	6 days	neonatology department	R	S	R	S	S	S	S	NA	R	S	R	S	S	S	S	R	R
Eco-60	F	20 minutes	neonatology department	R	S	R	I	S	S	S	NA	R	S	S	R	R	S	R	S	S
Eco-61	M	6 days	neonatology department	R	S	R	S	S	S	S	NA	R	S	R	S	S	S	S	S	S
Eco-62	M	20 minutes	neonatology department	R	S	S	S	S	S	S	NA	S	S	R	S	S	S	S	S	S
Eco-63	M	15 minutes	neonatology department	S	S	R	S	S	S	S	NA	R	S	S	S	S	S	S	R	R
Eco-64	M	4 days	neonatology department	R	S	R	I	S	S	S	NA	R	S	R	R	R	I	R	R	R
Eco-65	M	20 minutes	neonatology department	S	S	R	I	S	S	S	NA	R	S	S	S	S	S	S	S	S
Eco-66	M	1 day	neonatology department	S	S	R	I	S	S	S	NA	R	S	S	S	S	S	S	S	S
Eco-67	M	6 days	neonatology department	R	S	R	S	S	S	S	NA	R	S	R	S	S	S	S	S	S
Eco-68	M	20 minutes	neonatology department	R	S	R	I	S	R	S	NA	R	S	S	S	S	S	S	S	S
Eco-69	M	4 days	neonatology department	R	S	R	S	S	S	S	NA	S	S	R	S	S	S	S	S	S
Eco-70	M	3 days	neonatology department	R	S	R	S	S	S	S	NA	R	S	S	S	S	S	S	S	S
Eco-71	M	6 days	neonatology department	S	S	S	S	S	NA	S	S	S	S	S	NA	S	S	S	S	S
Eco-72	F	6 days	neonatology department	R	S	R	I	S	NA	S	S	R	S	S	NA	S	S	S	S	S
Eco-73	M	1 day	neonatology department	R	I	R	R	S	NA	S	S	R	S	R	NA	R	S	I	S	S
Eco-74	F	1 day	neonatology department	S	S	R	S	S	NA	S	S	R	S	S	NA	S	S	S	S	S
Eco-75	M	9 days	neonatology department	R	S	NA	R	S	NA	S	S	NA	S	R	NA	NA	S	S	S	S
Eco-76	M	1 day	neonatology department	R	S	R	R	S	NA	NA	NA	R	S	R	NA	R	I	R	S	S
Eco-77	F	12 hours and 8 minutes	neonatology department	S	S	R	I	S	NA	S	S	R	S	S	NA	R	S	S	S	S
Eco-78	F	3 days	neonatology department	R	S	R	S	S	NA	S	S	R	S	S	NA	S	S	S	S	S
Eco-79	M	2 days	neonatology department	S	S	S	S	S	NA	S	S	S	S	S	NA	S	S	S	S	S
Eco-80	F	40 minutes	neonatology department	R	S	R	I	S	NA	S	S	R	S	R	R	R	S	I	S	S
Eco-81	M	13 days	neonatology department	S	S	S	S	S	NA	S	S	S	S	S	S	S	S	S	S	S
Eco-82	M	39 days	neonatology department	S	S	R	S	S	NA	S	S	NA	S	S	S	I	S	S	S	S
Eco-83	M	13 days	neonatology department	R	S	R	S	S	S	S	S	S	S	R	S	S	S	S	R	R
Eco-84	F	20 hours and 30 minutes	neonatology department	S	S	S	S	S	S	S	S	S	S	S	S	S	S	S	S	S
Eco-85	M	9 days	neonatology department	S	S	S	S	S	S	S	S	S	S	S	S	S	S	S	S	S
Eco-86	M	12 minutes	neonatology department	S	S	R	I	S	R	S	S	S	S	S	R	R	S	R	R	R
Eco-87	F	3 hours and 5minutes	neonatology department	S	S	S	S	S	S	S	S	S	S	S	S	S	S	S	S	S
Eco-88	F	3 days	neonatology department	R	S	R	S	S	R	S	S	S	S	R	R	R	S	R	S	S
Eco-89	M	28 days	neonatology department	R	S	S	S	S	S	S	S	S	S	S	S	S	S	S	S	S
Sma-1	M	1 hour	neonatology department	S	R	R	R	S	I	S	NA	S	S	S	S	S	S	S	S	NA
Sma-2	M	2 hours	neonatology department	S	R	R	R	S	S	S	NA	S	S	S	S	S	S	S	S	NA
Sma-3	M	10 minutes	neonatology department	S	R	R	R	S	I	S	NA	S	S	S	S	I	S	S	S	NA
Sma-4	F	1 year and 4 months	pediatric department	S	R	R	R	S	I	S	NA	S	S	S	S	S	S	S	S	NA
Sma-5	M	1 day	neonatology department	S	R	R	R	S	R	S	NA	S	S	S	S	S	S	S	S	NA
Sma-6	F	3 hours	neonatology department	S	R	R	R	S	R	S	NA	S	S	S	S	S	S	S	S	NA
Sma-7	M	3 hours	neonatology department	S	R	R	R	S	R	S	NA	S	S	S	S	S	S	S	S	NA
Sma-8	M	1 month	neonatology department	S	R	R	R	S	I	S	NA	S	S	S	S	S	S	S	S	NA
Sma-9	M	24 days	neonatology department	S	R	R	I	S	NA	S	S	S	S	S	NA	S	S	S	S	S
Sma-10	M	9 days	neonatology department	S	R	R	I	S	NA	S	S	S	S	S	NA	S	S	S	S	S
Sma-11	F	20 days	neonatology department	S	R	NA	I	S	NA	S	S	NA	S	S	NA	NA	S	S	S	S
Sma-12	M	18 days	neonatology department	S	R	R	R	S	NA	S	S	S	S	S	NA	S	S	S	S	S
Sma-13	M	11 days	neonatology department	S	R	R	R	S	NA	NA	NA	S	S	S	NA	S	S	S	S	S
Sma-14	M	52 minutes	neonatology department	S	R	R	R	S	NA	S	S	S	S	S	NA	S	S	S	S	S
Sma-15	F	40 minutes	neonatology department	S	R	R	R	S	NA	S	S	S	S	S	NA	S	S	S	S	S
Sma-16	F	12 hours and 8 minutes	neonatology department	S	R	R	R	S	NA	S	S	S	S	S	NA	S	S	S	S	S
Sma-17	F	32 minutes	neonatology department	S	R	R	R	S	NA	S	S	S	S	S	NA	S	S	S	S	S
Sma-18	M	10 days	neonatology department	S	R	R	R	S	NA	S	S	S	S	S	NA	S	S	S	S	S
Sma-19	F	24 minutes	neonatology department	S	R	R	R	S	NA	S	S	S	S	S	NA	S	S	S	S	S
Sma-20	M	37 minutes	neonatology department	S	R	R	R	S	NA	S	S	S	S	S	S	S	S	S	S	S
Sma-21	F	34 days	neonatology department	S	R	R	R	S	NA	S	S	NA	S	S	S	S	S	S	S	S
Sal-1	F	3 year	pediatric department	R	S	R	R	S	NA	NA	S	R	S	R	S	I	S	I	R	R
Sal-2	M	1 year and 6 months	pediatric department	R	S	R	S	S	NA	NA	S	S	S	R	S	I	S	I	R	R
Sal-3	M	1 year	pediatric department	R	S	R	I	S	R	S	S	S	S	R	S	S	S	S	I	R
Sal-4	F	10 months and 10 days	pediatric department	S	S	R	I	R	S	S	NA	R	S	NA	S	S	S	S	S	NA
Sal-5 (Sal-661)	M	8 months and 13 days	pediatric department	R	R	R	R	R	R	S	NA	R	S	R	S	R	R	R	S	S
Sal-6	F	4 years and 4 months	pediatric department	S	S	S	S	NA	S	S	NA	S	S	NA	S	S	S	S	S	S
Sal-7	F	2 years and 3 months	pediatric department	S	S	S	S	R	S	S	NA	S	S	R	S	S	S	S	S	S
Sal-8	M	3 years and 8 months	pediatric department	R	S	S	S	R	S	S	NA	S	S	R	S	S	S	S	S	S
Sal-9	M	7 months and 12 days	pediatric department	R	I	R	R	R	S	S	NA	R	R	R	I	R	I	R	S	I
Sal-10	M	1 month and 26 days	pediatric department	S	S	R	R	R	S	S	NA	R	S	R	S	S	S	S	S	S
Sal-11	F	3 months and 25 days	pediatric department	R	S	R	R	R	S	S	NA	R	S	R	S	S	S	S	NA	NA
Sal-12	F	1 year and 11 months	pediatric department	S	R	R	S	R	S	S	NA	S	S	R	S	S	S	S	S	S
Sal-13	F	8 months and 5 days	pediatric department	S	S	S	S	R	S	S	NA	S	S	R	S	S	S	S	NA	NA
Sal-14	F	11 months and 17 days	pediatric department	S	S	S	S	R	S	S	NA	S	S	R	S	S	S	S	NA	NA
Sal-15	M	8 months and 4 days	pediatric department	S	S	S	S	R	S	S	NA	S	S	R	S	S	S	S	NA	NA
Sal-16	F	8 months	pediatric department	S	S	S	S	S	NA	S	S	S	S	S	NA	S	S	S	S	S
Sal-17	F	1 year	pediatric department	S	S	NA	S	R	NA	S	S	NA	S	R	NA	NA	S	S	S	S
Sal-18	F	10 months and 27 days	pediatric department	R	I	R	I	R	NA	S	S	R	S	R	NA	S	S	S	I	I
Sal-19	F	8 months and 19 days	pediatric department	S	I	R	R	R	NA	S	S	R	S	R	NA	S	S	S	S	S
Sal-20	M	1 year	pediatric department	S	S	R	S	R	NA	S	S	R	S	R	NA	R	S	R	I	I
Sal-21	F	1 year and 7 months	pediatric department	R	S	R	R	R	NA	S	S	I	S	R	S	S	S	S	R	R
Sal-22	M	1 year and 5 months	pediatric department	S	S	S	S	R	NA	S	S	S	S	R	S	S	S	S	S	S
Sal-23 (Sal-679)	F	1 year	pediatric department	R	S	R	S	R	R	S	S	NA	S	R	S	S	S	S	S	S
Sal-24	M	9 months and 15 days	pediatric department	R	S	R	I	R	NA	S	S	NA	S	R	S	S	S	S	S	S
Sal-25	M	1 year and 1 months	pediatric department	R	S	S	S	R	NA	S	S	NA	S	R	S	S	S	S	I	I
Ecl-1 (Ecl-683)	M	10 days	neonatology department	R	R	R	R	S	NA	NA	S	R	S	R	R	R	R	R	R	R
Ecl-2	F	2 years and 5 months	pediatric department	S	R	S	NA	S	I	S	NA	S	I	S	S	I	S	S	S	NA
Ecl-3	M	29 days	neonatology department	S	R	NA	R	S	S	S	NA	S	S	S	S	S	S	S	S	NA
Ecl-4 (Ecl-686)	M	32 days	neonatology department	R	R	NA	R	S	R	S	NA	R	S	R	R	R	I	R	S	NA
Ecl-5	M	20 minutes	neonatology department	S	R	NA	R	S	S	S	NA	S	S	S	S	S	S	S	S	NA
Ecl-6	M	34 days	neonatology department	S	R	R	I	S	NA	S	S	S	S	S	NA	S	S	S	S	S
Abbreviations: F: Female; M: Male; Kpn:Klebsiella pneumoniae; Eco: Escherichia coli; Sma: Serratia marcescens; Sal: Salmonella enterica; Ecl: Enterobacter cloacae; R: Resistant; S: Sensitive; I: Intermediate; NA: Not available

## Sheet: ECL-ANI
Table S3. ANI values of Ecl-683 and Ecl-686 comparing to type strains of Enterobacter cloacae complex.
strain	E. asburiae ATCC35953	E. hormaechei ATCC49162	E. hormaechei DSM16687	E. hormaechei DSM16691	E. kobei DSM13645	E. ludwigii EN119	E. hormaechei LMG27195	E. roggenkampii DSM16690	E. cloacae complex 1161ECLO	E. cloacae complex 624ECLO	E. cloacae ATCC13047	E. cancerogenus ATCC33241	E. cloacae complex DS11005	E. bugandensis EB247	E. cloacae complex GN02587	E. cloacae complex GN05526	E. mori LMG25706	E. soli LMG25861	E. cloacae complex ND22	E. cloacae SDM	E. cancerogenus C9	E. hormaechei DSM14563
Ecl-683	87.5354	94.6526	97.3991	98.7261	87.0225	85.8449	96.7378	87.2469	87.1479	86.2426	86.5378	86.0227	86.4219	87.7859	87.3878	86.9556	87.2708	85.254	93.286	86.5215	87.6382	95.4349
Ecl-686	87.6635	94.7453	96.9594	96.9205	87.2818	86.2525	99.0941	87.6263	87.4111	86.5287	86.8807	86.2264	86.6262	88.154	87.4592	87.0758	87.6902	85.5805	93.4171	86.8343	87.9514	95.7034
